# Supplementary material for: Social hierarchy modulates drug reinforcement and protein phosphorylation in the nucleus accumbens
Source: Front Pharmacol. 2025 Apr 11;16:1537131. doi: 10.3389/fphar.2025.1537131 (PMC12022441; doi:10.3389/fphar.2025.1537131)
Supplement: Supplementary file 3 [file Table1.xlsx]

## Sheet: Sheet1
Protein accession	Position	A/B P value	Regulated Type	Gene name	Localization probability	Modified sequence	Modified PSMs	PSMs	Modifications
Q63560	198	0.033681	Up	Map6	1	RRPQS(1.0)QER	6	6	S5
M0R3Z8	127	0.0480696	Up	Rbm15	0.998	LHSYSS(0.998)PSTK	10	11	S6
A0A0G2JTS9	488	0.0267987	Up	Fbxo42	1	RGS(1.0)LPDQK	4	4	S3
F1LMS1	929	0.0241684	Up	Cacna1e	1	SAS(1.0)QERS(1.0)LDEGVSIDGEK	13	7	S7
Q6RUV5	108	0.0427341	Up	Rac1	1	HHCPNT(1.0)PIILVGTK	2	2	T6
A0A0G2JUE4	1989	0.0411348	Up	Golga4	1	HSDLES(1.0)KLAGS(1.0)ER	4	4	S11
A0A0G2JUE4	1984	0.0411348	Up	Golga4	1	HSDLES(1.0)KLAGS(1.0)ER	4	4	S6
D3ZKH6	13	0.0304108	Up	Rabgap1l	0.995	VSGS(0.995)PDSAATLNSEEFVLVPQHTDDTSIK	4	12	S4
D4ADX8	849	0.00251951	Up	Raph1	1	QQS(1.0)FGVKPPPSPLSPVPSVVK	9	12	S3
A0A0G2KAW2	1210	0.0420366	Up	Sipa1l1	0.985	STPSWQRSEDS(0.985)LADQMEPTCHLPAVSK	1	2	S11
M0RDK4	291	0.000178223	Up	Pitpnm3	1	KQS(1.0)DSSTYDCEAITQHHAFLSSIHSSVLK	10	15	S3
A0A0G2JTK1	441	0.0495621	Up	Ttbk1	1	APPDS(1.0)PTTPVR	27	22	S5
P62142	181	0.0484043	Up	Ppp1cb	1	IFCCHGGLSPDLQS(1.0)MEQIR	3	4	S14
A0A0G2JW01	326	0.010425	Up	--	1	SGLHRPVS(0.997)TDFAQYNS(1.0)YGDVSGGVR	3	2	S16
A0A0G2JTA0	355	0.0233858	Up	Faf2	1	KLECLPPEPS(1.0)PDDPDSVK	13	13	S10
D3ZWH2	506	0.0380339	Up	Jph3	1	QVS(1.0)VDEER	4	4	S3
Q5FVJ5	8	0.000350542	Up	Bmerb1	1	QSLS(1.0)VHLEAEKPLR	6	6	S4
D3ZWQ0	773	0.0289597	Up	Prrt3	1	NAAGEGGLPATPGSGPWGSAAS(1.0)LGR	8	11	S22
A0A0G2JSQ0	173	0.04881	Up	Ppp2r2d	1	VPILKPMDLMVEAS(1.0)PR	2	2	S14
D3ZUW0	76	0.0149545	Up	Psd3	1	KKS(1.0)PSEGTDEK	3	7	S3
D3Z9Z0	1520	0.0284519	Up	Ank1	0.996	ITDS(0.996)PSVR	1	1	S4
A0A0G2K1W1	152	0.00120521	Up	Rab11fip5	1	DSIQS(1.0)PK	2	2	S5
Q3ZB98	480	0.0288071	Up	Bcas1	1	DSSCQTSNSTEKT(1.0)PS(1.0)PPEPEPAGTAQK	4	4	T13
Q3ZB98	482	0.0288071	Up	Bcas1	1	DSSCQTSNSTEKT(1.0)PS(1.0)PPEPEPAGTAQK	4	4	S15
D4AA13	663	0.0382367	Up	Dmxl1	1	T(1.0)PNVGNQK	2	2	T1
D3ZGJ1	582	0.01062	Up	Ildr2	1	SASYYAWS(1.0)PPATYK	3	3	S8
D3ZLW4	1365	0.0387102	Up	Tsc2	0.99	SSS(0.99)S(1.0)PELQTLQDILGDLGDK	5	6	S3
Q63430	48	0.000339522	Up	Csdc2	1	DLPS(1.0)PLPTK	7	7	S4
M0RDK4	855	0.0426673	Up	Pitpnm3	1	KGS(1.0)FGLHAQPEFLR	8	8	S3
P31424	870	0.0103095	Up	Grm5	1	RGS(1.0)SGETLR	3	3	S3
P21575	851	0.0365212	Up	Dnm1	1	SGQAS(1.0)PSRPES(1.0)PRPPFDL	67	12	S5
D3ZML2	464	0.00272519	Up	Brsk2	1	ESPAGTPNPT(1.0)PPSSPSVGGVPWR	9	10	T10
A0A0G2K5C8	543	0.0339213	Up	Stim1	1	LTEPQHGLGS(1.0)QR	5	5	S10
G3V864	439	0.0492961	Up	Plppr4	1	NAS(1.0)IHAS(1.0)MDSAR	8	12	S7
M0RDK4	432	0.0385023	Up	Pitpnm3	1	FPLGDGQSLLLADALHTHS(1.0)PLFLEGSSR	4	5	S19
D3ZE17	1228	0.046083	Up	Caskin1	1	KPVKPPVS(1.0)PKPILAQPVSK	1	1	S8
D4A5I4	1532	0.0102759	Up	Nav1	0.987	LQHGS(0.987)TETASPSIK	1	4	S5
Q2HWF0	525	0.0251047	Up	Fnbp1l	1	GPPQQHGHHS(1.0)EFDDEFEDDDPLPAIGHCK	7	7	S10
Q4V7D4	321	0.0168277	Up	Fam126b	1	TAITTAS(1.0)IR	8	7	S7
F1LQI2	1217	0.0160961	Up	Robo1	1	MYLQQDELEEEEAERGPT(1.0)PPVR	16	11	T18
M0RDK4	57	0.0221258	Up	Pitpnm3	1	FPAQGS(1.0)IEIHEDVEEGCSQR	23	17	S6
A0A0G2K2M9	453	0.0425252	Up	Srrm2	0.996	EIS(1.0)SS(0.996)PTSK	4	3	S5
D3ZP60	600	0.0438813	Up	Vwa5b1	0.989	KYGMLHAQESSSSVFYHS(0.989)QDEGLRPGSGNCAK	4	4	S18
P70587	947	0.0342637	Up	Lrrc7	1	FKKS(1.0)QS(1.0)IDEIDVGTYK	6	6	S4
P70587	949	0.0342637	Up	Lrrc7	1	FKKS(1.0)QS(1.0)IDEIDVGTYK	6	6	S6
Q9ERH3	926	0.0433413	Up	Wdr7	1	GPTRPPRPGT(1.0)PDLSK	11	9	T10
D3ZT47	423	0.0167363	Up	Fam171a2	1	SAS(1.0)RPAAEPPGAR	3	3	S3
D3ZUD3	282	0.00338755	Up	Wipf2	1	HNS(1.0)LHR	10	10	S3
A0A0G2KB61	677	0.0331446	Up	Ppp1r13b	1	LTPIVHS(1.0)PLR	3	3	S7
M0RDK4	243	0.0315917	Up	Pitpnm3	0.994	KGS(0.994)ISSTQDTPVVVEEDCNLASSK	7	5	S3
Q9ET45	48	9.68218e-06	Up	Bnip3	1	ILLDAQHES(1.0)GR	10	10	S9
P31424	933	0.0142269	Up	Grm5	1	LS(1.0)VHINK	6	6	S2
D4AAX6	1044	0.0231697	Up	Plch2	1	VDS(1.0)LGGPCCSLSPR	3	6	S3
Q99JE4	925	0.0143741	Up	Rasgrf2	1	ALS(1.0)QDDQDDIHLK	2	2	S3
Q66HF7	32	0.00543179	Up	Pja1	1	SRS(1.0)PFASTR	8	9	S3
Q7TSU1	1518	0.00323065	Up	Arfgef2	0.996	HLDVDLDRQS(0.996)LS(0.994)S(1.0)IDR	2	3	S10
Q587K3	317	0.0377838	Up	Tbc1d10a	1	HALGS(1.0)PEK	6	6	S5
A0A0G2JU11	1319	0.00276526	Up	Rapgef2	0.995	SSIVSNSS(0.995)FDSVPVSLHDER	3	5	S8
A0A0G2K6J1	999	0.00653217	Up	Dennd1a	1	IRT(1.0)LPLPR	6	6	T3
F1LWN1	512	0.0370558	Up	Ncoa7	1	ESTLS(1.0)IHEDLDK	8	8	S5
D4A105	114	0.0391934	Up	Tmem63b	0.997	LTSVSS(0.997)S(0.996)VDFDQR	2	4	S6
D3ZWH2	578	0.00807349	Up	Jph3	1	TES(1.0)PTTFSWTSHHR	12	14	S3
Q9JKS6	130	0.00025449	Up	Pclo	1	SPSTIS(1.0)LK	8	12	S6
D4AA72	477	0.0103676	Up	Ppp1r16b	1	EQS(1.0)PQTLLELK	5	5	S3
Q9JHL4	299	0.00561504	Up	Dbnl	1	QFT(1.0)QPEASYGR	5	5	T3
Q4KM77	330	0.0367257	Up	Ei24	1	FPS(1.0)PHPS(1.0)PAK	10	4	S7
Q3MID3	431	0.00553112	Up	Arfgap2	1	AIS(1.0)SDMFFGR	5	5	S3
P15387	732	0.00100711	Up	Kcnb1	1	T(1.0)PPRS(1.0)PEK	2	2	T1
P15387	736	0.00100711	Up	Kcnb1	1	T(1.0)PPRS(1.0)PEK	2	2	S5
Q5XI83	265	0.00575817	Up	Vps35l	1	GALPDHFS(1.0)PENVNDTAK	4	4	S8
Q498T9	212	0.0432828	Up	Lrrc8c	1	SQS(1.0)LKS(1.0)IPEK	12	12	S3
Q498T9	215	0.0432828	Up	Lrrc8c	1	SQS(1.0)LKS(1.0)IPEK	12	12	S6
Q9QZM5	291	0.0427362	Up	Abi1	1	HNS(1.0)TTSSTSSGGYR	8	13	S3
P49805	515	0.0016505	Up	Rgs9	1	RPS(1.0)IAICPSPIR	1	2	S3
O70143	402	0.00203601	Up	Shc3	1	QGS(1.0)LDIYSTPEGK	6	6	S3
P14600	347	0.0241786	Up	Tacr1	0.996	YLQTQSS(0.996)VYK	4	5	S7
A0A0G2K9J0	1826	0.00819118	Up	Tanc2	1	SSS(1.0)QLGSPDVSHLIR	6	6	S3
F1M0J7	645	0.0470934	Up	Prickle2	1	MHQS(1.0)FDFDGGIASSK	8	4	S4
D3ZM54	279	0.00960274	Up	Rbm12b	1	S(1.0)RS(1.0)PLGFYVHLR	7	2	S3
P07936	110	0.0235757	Up	Gap43	1	AGDAPS(1.0)EEKKGEGDAAPSEEK	3	4	S6
F1M7V4	1468	0.00160431	Up	Pclo	1	LPSPT(0.971)S(0.971)PLSPHSNKS(1.0)S(1.0)PR	5	4	S16
A0A0G2JYB9	343	0.0453764	Up	Cmip	1	LLHPS(1.0)PDLVSQEATLSEPR	5	5	S5
A0A0G2K5C8	598	0.0117322	Up	Stim1	1	LIEGVHPGS(1.0)LVEK	2	2	S9
P0DJJ3	160	0.0283867	Up	Sgip1	1	RS(1.0)PGAIK	8	8	S2
P21575	774	0.0161044	Up	Dnm1	1	RS(1.0)PTSS(1.0)PTPQR	9	13	S2
G3V984	2055	0.03165	Up	Bsn	1	RYSS(1.0)VSNIYSDHR	1	1	S4
F1M7V4	1467	0.0138925	Up	Pclo	1	LPSPT(0.971)S(0.971)PLSPHSNKS(1.0)S(1.0)PR	4	4	S15
A0A0G2K4R1	649	0.0235644	Up	Ppp1r12c	1	GPAEGEEAVPAERS(1.0)PECSTVDGGSTVR	13	11	S14
F1M7V4	1461	0.000124201	Up	Pclo	1	LPSPTSPLS(1.0)PHSNK	6	6	S9
A0A0G2JXK1	2078	0.000350775	Up	Cacna1a	1	SAS(1.0)VLGPK	5	5	S3
A0A0G2K8R3	1546	0.0293081	Up	Lmo7	1	SAS(1.0)VNKEPICLTGIMR	6	3	S3
D4AAD6	483	0.0293934	Up	Neto1	1	HNYS(1.0)QDAADACDIDEIEEVPTTSHR	13	13	S4
Q9ET45	66	0.00617441	Up	Bnip3	1	SQT(1.0)PQDTNR	6	4	T3
D3ZBU7	296	0.0498545	Up	RGD1310819	1	SLFHVS(1.0)MEESPDVR	18	9	S6
A0A0G2JW01	318	0.00584929	Up	--	0.997	SGLHRPVS(0.997)TDFAQYNS(1.0)YGDVSGGVR	7	7	S8
F1M7V4	401	0.00583315	Up	Pclo	1	EKPELVDDLS(1.0)PR	16	16	S10
D3ZGN7	1372	0.023901	Up	Mical3	1	SYSVDKS(1.0)PQDEGLCLLKPPSVPK	5	10	S7
D4A383	522	0.0364291	Up	Ttyh3	1	YLATSQPRPDS(1.0)SGS(1.0)GH	3	2	S14
F1M3K6	176	0.000244783	Up	Bag4	1	S(1.0)PGNSPTPVSR	4	6	S1
Q9JKS6	1451	0.00899957	Up	Pclo	1	EKPELVDDLS(1.0)PR	16	16	S10
Q5RKG9	207	0.0197873	Up	Eif4b	1	ARPATDS(1.0)FDDYPPR	22	26	S7
F1M0Z3	525	0.00841214	Up	Cpne4	1	HAS(1.0)PAALAK	2	2	S3
Q63430	59	0.0299308	Up	Csdc2	1	TYS(1.0)ATAR	4	4	S3
D4A4L4	184	0.0147678	Up	Map7d2	1	HLSSSIVAISYS(1.0)PDR	5	5	S12
Q07205	417	0.00733614	Up	Eif5	1	VETVKS(1.0)DNKDDDIDIDAI	5	5	S6
G3V984	241	0.0296745	Up	Bsn	1	SQQQLHS(1.0)PALS(1.0)PAHS(1.0)PAK	6	2	S7
G3V984	245	0.0296745	Up	Bsn	1	SQQQLHS(1.0)PALS(1.0)PAHS(1.0)PAK	12	2	S11
P70549	382	0.0185147	Up	Slc8a3	1	KTAS(1.0)MSEVHTDEPEDFASK	7	4	S4
D3ZWT6	421	0.0135783	Up	Sh2d5	1	TLRPLSHAKS(1.0)EAELQGLG	6	6	S10
B5DF55	156	0.0140898	Up	Stam	1	AS(1.0)PALVAK	5	5	S2
G3V9L1	196	0.0255254	Up	Tex2	1	SLS(1.0)TEVEPK	6	6	S3
Q66H54	524	0.00023876	Up	Fhip1b	1	QQS(1.0)LGGSESPGPAPR	3	3	S3
Q63488	462	0.00112983	Up	Slc20a2	1	LASELT(1.0)DPDQPHEDPAEDEKEEK	3	3	T6
G3V984	249	0.000241966	Up	Bsn	1	SQQQLHS(1.0)PALS(1.0)PAHS(1.0)PAK	6	18	S15
D4AAX6	561	0.000400525	Up	Plch2	1	LLMSSFS(1.0)K	3	11	S7
A0A0G2K9J0	84	0.000149714	Up	Tanc2	1	S(1.0)LPSS(0.991)PLLTHQSISVR	8	11	S1
D3ZWH2	163	0.0319184	Up	Jph3	1	TS(1.0)INS(1.0)LR	13	6	S2
D4A022	929	0.0181257	Up	Gapvd1	0.997	SRS(0.997)SDIVSCVR	6	9	S3
D3ZML2	440	0.0426943	Up	Brsk2	1	GS(1.0)PLPTPK	3	3	S2
E9PST5	826	0.0495928	Up	Acin1	1	KIS(1.0)VVSATK	8	8	S3
Q56A27	21	0.0107073	Up	Ncbp1	1	RKT(1.0)SDANETEDHLESLICK	9	13	T3
F1LMS1	925	0.00118045	Up	Cacna1e	1	SAS(1.0)QERS(1.0)LDEGVSIDGEK	12	7	S3
P11506	1178	0.0288752	Up	Atp2b2	1	IEDS(1.0)QPHIPLIDDTDLEEDAALK	4	4	S4
P52190	421	0.0415466	Up	Kcnj4	1	MLEFGS(1.0)HLDLER	3	3	S6
F1M392	720	0.0240864	Up	Limch1	1	S(1.0)PEPEATLTFPFLDK	4	4	S1
P0DJJ3	149	0.00917219	Up	Sgip1	1	ASIGNIALS(1.0)PSPVR	9	5	S9
F1LTT7	949	0.0232782	Up	Dennd4b	1	S(1.0)LREPSSPIGR	4	4	S1
B5DFG5	416	0.00608943	Up	Sept6	0.995	AAAELLQSQGSQAGGS(0.995)QTLK	6	6	S16
D3ZE17	827	0.00606333	Up	Caskin1	0.997	SLPQS(0.997)PTHR	3	8	S5
F1LST4	573	0.0131531	Up	Mapt	1	IGS(1.0)TENLK	5	6	S3
P09951	603	0.000463449	Up	Syn1	1	QAS(1.0)QAGPGPR	31	31	S3
D3ZUD3	155	0.00207358	Up	Wipf2	1	MQRPS(1.0)LPDLSRPNTTSGTGMK	31	14	S5
A0A0G2K6J1	501	0.00559839	Up	Dennd1a	1	TIPS(1.0)PLAEAK	8	8	S4
A0A0G2K6J1	551	0.00769521	Up	Dennd1a	0.996	TSISS(0.996)PEHLVKPLR	3	4	S5
P15791	315	0.00602332	Up	Camk2d	1	NFS(1.0)AAK	3	3	S3
Q9JLU4	554	0.0287748	Up	Shank3	1	HYTVGS(1.0)YDS(1.0)LTSHSDYVIDDK	13	7	S6
P31421	837	0.0347173	Up	Grm2	1	FGS(1.0)AAPR	6	6	S3
B3GNI6	9	0.00361424	Up	Septin11	1	MAVAVGRPS(1.0)NEELR	2	2	S9
F1LLX6	375	0.0300011	Up	Cadps	1	SHNAS(1.0)IIDMGEESENQLSK	8	9	S5
Q63083	85	0.0238651	Up	Nucb1	1	SGKLS(1.0)QELDFVSHNVR	6	6	S5
D4A644	412	0.0306261	Up	Map7d1	1	RQS(1.0)LPASIRPR	6	6	S3
F1LMS1	2036	0.0295496	Up	Cacna1e	1	S(1.0)YHSSLR	6	10	S1
O54921	432	0.0122472	Up	Exoc2	1	GSS(1.0)FQSGR	6	6	S3
Q7TSU1	1520	0.0342963	Up	Arfgef2	0.994	HLDVDLDRQS(0.996)LS(0.994)S(1.0)IDR	7	7	S12
Q7TSU1	1521	0.0342963	Up	Arfgef2	1	HLDVDLDRQS(0.996)LS(0.994)S(1.0)IDR	7	7	S13
D3ZM54	674	0.0238982	Up	Rbm12b	1	YPADEDFRTS(1.0)QEDLR	2	2	S10
Q66H54	679	0.0470887	Up	Fhip1b	1	RPS(1.0)LGELLLR	9	9	S3
D3ZDI7	41	0.0210812	Up	Ppp2r5a	1	SQGS(1.0)SQFR	7	8	S4
D3ZHK4	1270	0.000639679	Up	Rb1cc1	1	S(1.0)PAFESAR	5	5	S1
F1M6T3	1245	0.0265349	Up	Jcad	1	EVNS(1.0)LSQMR	4	3	S4
A0A0G2JXD9	1170	0.00172924	Up	Dop1b	1	AALLAAFQPES(1.0)PR	4	4	S11
D3ZF86	1491	0.0209323	Up	Arfgef3	1	GPS(1.0)PGEEK	4	4	S3
Q5FVM6	565	0.00136198	Up	Mtmr12	1	QLS(1.0)LPLTQSK	6	6	S3
D4A9M6	86	0.0311121	Up	Akap1	1	SMDRPLT(1.0)DPPALPR	3	6	T7
D3ZL30	140	0.0253865	Up	Mast3	0.996	S(0.996)SESVVDEDGGR	1	5	S1
A0A0G2K7S6	273	0.00409319	Up	Wdr44	1	KSDLEFEALKT(1.0)PDLDVPK	9	9	T11
F1M392	379	0.00212547	Up	Limch1	1	SAS(1.0)QDLIK	4	7	S3
A0A0G2KB60	281	0.00278625	Up	Rps6kc1	0.996	GVDLLLEGVQGESS(0.996)PTR	5	5	S14
R9PXW6	565	0.0219409	Up	Rasgrp2	1	AQS(1.0)VSLEGSAPS(1.0)PS(1.0)PTHTHHR	32	2	S14
D3ZD48	227	0.0334039	Up	Rab11fip2	0.991	LSSAHS(0.991)MSDLTGSHLSSEK	3	6	S6
P35465	211	0.00314616	Up	Pak1	1	SVIEPLPVT(1.0)PTR	6	6	T9
P70587	850	0.00490921	Up	Lrrc7	1	T(1.0)PS(1.0)PFEDR	10	9	S3
Q63622	406	0.0170196	Up	Dlg2	1	QPS(1.0)VTLQR	12	13	S3
D4A9G6	588	0.0489464	Up	Arhgap33	1	TPAS(1.0)PVER	6	6	S4
P31424	839	0.002172	Up	Grm5	0.997	SAFTT(1.0)S(0.997)TVVR	18	11	S6
O88588	517	0.00162611	Up	Pacs1	1	QLS(1.0)KPLSER	13	13	S3
Q9R080	570	0.0103814	Up	Gpsm1	1	ASVGS(1.0)LPGLR	2	7	S5
F1M049	555	0.0118048	Up	Atxn2	1	GVS(1.0)PVISEHR	4	4	S3
A1L108	64	0.0132478	Up	Arpc5l	1	NS(1.0)PINTK	8	8	S2
A0A0G2K4A0	284	1.80432e-05	Up	Rab11fip5	1	DSIQS(1.0)PK	2	2	S5
A0A0G2KAL9	129	0.040282	Up	Mff	1	ERS(1.0)MS(1.0)ENAVR	16	9	S3
D3ZM54	277	0.0258938	Up	Rbm12b	1	S(1.0)RS(1.0)PLGFYVHLR	5	5	S1
A0A0G2JTK1	833	0.00195383	Up	Ttbk1	1	TLVLVS(1.0)PGDMK	7	6	S6
F1LNN8	696	0.00301236	Up	Dapk1	1	LFGHS(1.0)GSGK	2	2	S5
O35821	1325	0.00632354	Up	Mybbp1a	1	SPS(1.0)LLQSGIR	3	3	S3
Q02356	45	0.0133856	Up	Ampd2	1	S(1.0)LPGTAPCLK	6	6	S1
Q9JIS1	172	0.00862179	Up	Rims2	1	GLRS(1.0)EEAPQEK	3	3	S4
D3ZE17	820	0.00136918	Up	Caskin1	1	VKPTPQLLPPTDRPMS(1.0)PR	17	16	S16
F1M0J7	463	0.0023705	Up	Prickle2	1	GHGGS(1.0)FIQECR	15	15	S5
R9PXW6	554	0.00940416	Up	Rasgrp2	1	AQS(1.0)VSLEGSAPS(1.0)PS(1.0)PTHTHHR	27	31	S3
C0HL12	1285	0.00878906	Up	Adgrb1	1	LHLHGS(1.0)PR	17	17	S6
D3ZTG3	340	0.0418218	Up	Fam171b	0.979	DQTTS(1.0)TT(0.979)HINHISSVK	3	4	T7
O35274	100	0.001282	Up	Ppp1r9b	1	ASS(1.0)LNENVDHSALLK	14	15	S3
D4AAD6	417	0.00186772	Up	Neto1	1	GTGATADFADVAEDFENY(1.0)HK	2	2	Y18
D4A631	1566	0.000263879	Up	Arfgef1	1	S(1.0)VDIHDSAQPR	3	3	S1
Q9JLU4	1587	0.00820291	Up	Shank3	1	APS(1.0)PVKPASLER	12	4	S3
E9PT53	9	0.0424554	Up	Wfs1	0.998	MSSGT(1.0)PPPS(0.998)PS(0.998)GPPPPPAPQPQAR	1	1	S9
E9PT53	11	0.0424554	Up	Wfs1	0.998	MSSGT(1.0)PPPS(0.998)PS(0.998)GPPPPPAPQPQAR	1	1	S11
F1MAK3	906	0.0128202	Up	Arhgap32	1	VVYAFS(1.0)PK	6	6	S6
D3ZML2	490	0.00293469	Up	Brsk2	1	NSFLGS(1.0)PR	15	15	S6
O88588	353	0.00392884	Up	Pacs1	1	VSDEVGFGLEHVS(1.0)R	12	5	S13
G3V984	3142	0.0185687	Up	Bsn	1	QTS(1.0)LADLEQK	7	7	S3
F1M0J7	574	0.036569	Up	Prickle2	1	FS(1.0)MPDLSK	14	10	S2
D3ZML2	432	0.0285399	Up	Brsk2	1	VT(1.0)PHPS(1.0)PR	5	5	T2
Q9Z1T4	390	0.0235801	Up	Cnksr2	1	GSES(1.0)PNSFLDQEYR	12	13	S4
Q62634	63	0.00971347	Up	Slc17a7	1	Y(1.0)IIAIMS(1.0)GLGFCIS(1.0)FGIR	1	1	Y1
Q62634	69	0.00971347	Up	Slc17a7	1	Y(1.0)IIAIMS(1.0)GLGFCIS(1.0)FGIR	1	1	S7
Q62634	76	0.00971347	Up	Slc17a7	1	Y(1.0)IIAIMS(1.0)GLGFCIS(1.0)FGIR	1	1	S14
G3V984	1504	0.00348705	Up	Bsn	1	ATAEFSTQTPSLT(1.0)PSSDIPR	1	1	T13
G3V6L8	276	0.00616951	Up	Strn	0.997	KKPLPDTS(0.997)EDRDTK	2	5	S8
G3V984	1357	0.0020812	Up	Bsn	1	LHSS(1.0)PAS(1.0)PSLASK	10	8	S7
P60841	43	0.0127901	Up	Ensa	1	YPS(1.0)LGQKPGGSDFLMK	3	3	S3
Q1RP74	173	0.0214961	Up	LOC103690005	1	APGQS(1.0)LR	1	1	S5
P09951	664	0.00456918	Up	Syn1	0.996	SQS(0.996)LTNAFNLPEPAPPRPSLSQDEVK	10	16	S3
D3ZLU0	178	0.0162363	Up	C2cd4c	1	ESLFHSEHGALAQVGS(1.0)PGASR	9	13	S16
D3ZHG4	159	0.0425307	Up	Osbp2	0.967	TSAGSPVSGTS(0.967)VPMVSPPLDSYK	2	2	S11
Q9QZM5	226	0.026005	Up	Abi1	1	TAS(1.0)LNQRPR	10	10	S3
D3ZR69	292	0.0190804	Up	Gas2l1	1	TGTFS(1.0)PQR	7	7	S5
P49651	252	0.00457706	Up	P2ry1	1	DLDNS(1.0)PLR	6	6	S5
E9PTG5	1020	0.0177205	Up	Plekha5	0.99	TKS(0.99)PTPESSTIASYVTLR	6	7	S3
G3V7T6	426	0.0279667	Up	Sf3b1	1	VLPPPAGYVPIRT(1.0)PAR	7	7	T13
D3ZE17	758	0.0169924	Up	Caskin1	1	RAS(1.0)VPPVPGKPR	6	6	S3
Q9Z136	515	0.00721308	Up	Tsc1	1	DSLSGS(1.0)QR	1	1	S6
A0A0U1RRV0	32	0.0421686	Up	Pja1	1	SRS(1.0)PFASTR	8	9	S3
D4A626	833	0.0495054	Up	Clmn	1	VNDHVSHVDGSSEGPTSASEPGS(1.0)PPSHEDHQPMETK	7	5	S23
A0A0G2K1B4	250	0.012515	Up	Rab3ip	1	TLVLSSSPT(0.983)S(1.0)PTQEPLAAGK	8	9	S10
P26453	357	0.00854078	Up	Bsg	1	KPDQT(1.0)LDEDDPGAAPLK	11	4	T5
D3ZHK4	666	0.023005	Up	Rb1cc1	1	IESTTGITTTTS(1.0)PK	2	3	S12
P70600	396	0.0127568	Up	Ptk2b	1	SHLSES(0.994)CS(1.0)IESDIYAEIPDETLR	7	9	S8
P62813	375	0.0108031	Up	Gabra1	1	KNNTYAPTATSYT(1.0)PNLAR	4	4	T13
Q06486	331	0.0478165	Up	Csnk1d	1	GLPSTAS(1.0)GR	1	1	S7
D3ZDU2	722	0.00799385	Up	Rptor	1	SVSS(1.0)YGNIR	9	9	S4
B2GV74	445	0.0296236	Up	Klc2	1	VDS(1.0)PTVNTTLR	5	5	S3
F1MAA3	566	0.04444	Up	Ppp2r5d	1	RKS(1.0)ELPQDVYTIK	10	10	S3
D4A5X1	523	0.00366341	Up	Stim2	1	SIVPSS(1.0)PQSQR	6	6	S6
A0A0G2K0K6	146	0.0218596	Up	Ap1ar	1	YHPSSGDCQS(1.0)VGPEDDFEASLR	5	7	S10
D3ZT20	388	0.000350717	Up	Fbxo41	1	EHHAGPAVPSTYAVS(1.0)R	9	12	S15
G3V8D6	427	0.014639	Up	Trim3	1	ALRPGDLPPS(1.0)PDDVK	77	30	S10
P14270	370	0.0126096	Up	Pde4d	1	LMHSSS(1.0)LTNSCIPR	5	9	S6
Q5QD51	507	0.00339411	Up	Akap12	1	LFS(1.0)SSGLK	6	7	S3
D3ZLU0	156	0.00895479	Up	C2cd4c	1	AQTSYGFATLAES(1.0)PHTR	5	5	S13
Q8CGU4	642	0.00658006	Up	Agap2	1	RTS(1.0)LFANR	4	5	S3
D3ZGN7	1695	0.0114509	Up	Mical3	1	RSS(1.0)LFSPR	3	3	S3
D3ZDT1	87	0.0333022	Up	Epb41l2	1	QKS(1.0)YSLVVAK	12	12	S3
G3V8F1	616	0.00344034	Up	Slc6a7	1	KYGGITS(1.0)FENTAIEVDR	2	6	S7
Q5XI73	34	0.0327451	Up	Arhgdia	1	S(1.0)IQEIQELDKDDESLR	37	27	S1
D3ZML2	394	0.0124078	Up	Brsk2	1	SMEVLSVTDGGS(1.0)PVPAR	9	3	S12
D3ZET9	528	0.0460421	Up	LOC100909664	1	KPLSTPGFHNS(1.0)EEAISSSGSK	5	5	S11
Q6P6V0	441	0.0384661	Up	Gpi	1	GKS(1.0)PEEAR	46	46	S3
G3V984	142	0.0196062	Up	Bsn	1	SPSVS(1.0)PDR	8	8	S5
Q66HF7	140	0.018773	Up	Pja1	1	YYEEDS(1.0)DS(1.0)DKEWMAALR	21	13	S8
P18088	77	0.0241549	Up	Gad1	1	NLLS(1.0)CENSDPGAR	7	8	S4
D3ZLU0	262	0.000148228	Up	C2cd4c	1	HGS(1.0)LSADDSTPDTSPGVR	8	12	S3
P57769	29	0.0041669	Up	Snx16	1	SSS(1.0)FGSVSTSSNSSK	2	3	S3
Q587K3	43	0.0080491	Up	Tbc1d10a	0.986	ESLAQGPDAATADELSSLGS(0.986)DSEANGFAER	1	2	S20
G3V864	678	0.04616	Up	Plppr4	1	DSESCES(1.0)LKDS(1.0)FGS(1.0)GDR	11	8	S7
B2B9A9	271	0.0281946	Up	Efnb2	1	HSPQHTTTLS(1.0)LSTLATPK	7	17	S10
Q02294	2253	0.0146434	Up	Cacna1b	1	IGS(1.0)DPYLGQR	7	7	S3
F1MAL5	304	0.0204715	Up	Irs2	1	SKS(1.0)QSSGSSATHPISVPGAR	6	6	S3
D4A9Q2	1088	0.00793635	Up	Amot	0.997	RLS(0.997)TPNLMCNPDKPDGPAFHSSTLER	10	10	S3
F1LSG8	585	0.00647178	Up	Vps50	1	SVS(1.0)RETLK	6	6	S3
D3ZPJ0	445	0.000436933	Up	Shisa7	1	LVSQEHLLLSSPEALRQS(1.0)R	2	2	S18
Q4V7D4	441	0.0406911	Up	Fam126b	1	TNS(1.0)LSLIR	6	6	S3
F1LPP6	79	0.0104798	Up	Akap5	1	QPAGAWAS(1.0)IK	15	7	S8
P21575	857	0.0120896	Up	Dnm1	1	SGQAS(1.0)PSRPES(1.0)PRPPFDL	17	76	S11
Q62634	169	0.0242138	Up	Slc17a7	1	VHY(1.0)GCVIFVR	2	2	Y3
F1M3L7	659	0.0461153	Up	Eps8	1	QNS(1.0)SSSESGGSIAR	8	8	S3
Q9JLU4	375	0.0266864	Up	Shank3	1	SAS(1.0)DINLK	16	5	S3
P04166	3	0.00115096	Up	Cyb5b	1	MAT(1.0)PEASGSGR	7	7	T3
G3V7T8	185	0.0272936	Up	Dlgap3	1	SHS(1.0)LEAPGK	7	7	S3
Q62991	32	0.0482806	Up	Scfd1	1	NS(1.0)PGEPVWK	6	6	S2
A0A0G2K1B4	272	0.00217418	Up	Rab3ip	1	NKS(1.0)TSSAMSGSHQDFSAIQPIVK	4	4	S3
F1LPE9	796	0.0186519	Up	Erc1	1	RREDS(1.0)LSDSSQQLQVEELLMAMEK	4	4	S5
Q02294	2071	0.0103237	Up	Cacna1b	1	GPS(1.0)LSVDTEGAPSTAAGSGLPHGEGSTGCR	7	7	S3
P20417	335	0.00418635	Up	Ptpn1	1	ELFSNHQWVS(1.0)EES(1.0)CEDEDILAR	5	6	S10
D3ZBU7	874	0.00818128	Up	RGD1310819	0.998	STS(0.998)LSLK	5	7	S3
F1M5M9	858	0.00366739	Up	Srgap3	1	LRS(1.0)DGAAIPR	18	18	S3
Q9QYU4	9	0.00963962	Up	Crym	1	APAFLS(1.0)ADEVQDHLR	10	10	S6
D4A3S6	532	0.00826712	Up	Mtss2	1	RTPS(1.0)TKPTVR	2	3	S4
D3ZG78	2448	0.00379331	Up	Zzef1	1	GDQEEELDRPVSS(1.0)PGEAEQK	3	12	S13
A0A140UHX4	122	0.0317882	Up	Prkag2	1	MS(1.0)FSGIFR	20	13	S2
D3ZHL1	40	0.0139283	Up	Ksr1	1	RTES(1.0)VPSDINNPVDR	3	5	S4
F1LSW6	961	0.0225305	Up	Ppip5k1	1	ALQTS(1.0)PQPVEGTGLPR	2	5	S5
F1LST4	374	0.0105733	Up	Mapt	1	VAGVS(1.0)KDR	5	5	S5
F1M049	512	0.0414493	Up	Atxn2	1	ALT(1.0)PSIEAK	6	6	T3
D4A5I4	1456	0.036971	Up	Nav1	1	QNS(1.0)SDSISSLNSITSHSSIGSSK	5	5	S3
A0A0G2JW01	355	0.0460837	Up	--	1	GVS(1.0)MPNMLEPK	3	2	S3
A0A0G2K865	193	0.0287233	Up	Tpd52	1	NS(1.0)PTFKS(1.0)FEEK	2	10	S2
D3ZWA8	374	0.00573737	Up	Appl1	1	HES(1.0)LRPGGQSRPPTAR	7	7	S3
D4AEC2	1285	0.0213322	Up	Camsap2	1	GPPVSSLSLASLNTGDTESVHS(1.0)GKR	6	6	S22
F1LX08	610	0.0110304	Up	Scn3a	1	RDS(1.0)LFVPHRPGER	9	9	S3
Q8K3M6	18	0.00116811	Up	Erc2	1	TISNPEGSPSRS(1.0)PR	4	7	S12
Q6J4I0	75	0.0339851	Up	Ppp1r1b	1	RPNPCAYT(1.0)PPSLK	17	17	T8
Q6IMY8	4	0.00731759	Up	Hnrnpu	1	MSSS(1.0)PVNVK	10	11	S4
G3V984	3445	0.0246938	Up	Bsn	1	VASAYS(1.0)GEK	6	6	S6
D3ZSY8	137	0.027742	Up	Tbc1d10b	0.997	ASPVPGPGTPT(0.997)R	8	11	T11
F1LZ38	175	0.00137325	Up	Tenm4	1	ANS(1.0)NLT(1.0)LTDTEHENTETDHPSGLQNHPR	7	12	S3
Q99PJ8	381	0.0302047	Up	Zfp483	1	DPHRPLS(1.0)PTER	27	27	S7
A0A0G2K865	198	0.0200808	Up	Tpd52	1	NS(1.0)PTFKS(1.0)FEEK	19	9	S7
Q5HZA4	194	0.0271034	Up	Lysmd1	1	KGESGVPEEDTGLYPSS(1.0)PR	4	4	S17
D3ZVD8	43	0.0201732	Up	LOC108348065	1	GAVPHSS(1.0)PNLAEVK	12	4	S7
D4A3D9	69	0.000145776	Up	Stk32c	1	MS(1.0)MSSISASSAR	15	9	S2
D4A3S6	542	0.00638215	Up	Mtss2	1	ALS(1.0)SAGPIPIRPPIVPVK	5	5	S3
O88917	1120	0.0222478	Up	Adgrl1	1	HSYCCIRS(1.0)PPGGAHGSLK	2	2	S8
D3ZML2	436	0.0173788	Up	Brsk2	1	VT(1.0)PHPS(1.0)PR	11	6	S6
P23978	18	0.00335438	Up	Slc6a1	1	VADGQISTEVS(1.0)EAPVASDKPK	3	9	S11
D4ADA1	13	0.0114633	Up	Fibcd1	1	TVGGAS(1.0)QLEDRPR	3	3	S6
G3V984	2795	0.0113476	Up	Bsn	1	SPQVLYS(1.0)PVS(1.0)PLS(1.0)PHR	26	13	S13
F1LR60	332	0.0219233	Up	Apba1	1	VVGT(1.0)PGGSEVGQR	8	8	T4
Q9R080	469	0.0335867	Up	Gpsm1	1	EGSHS(1.0)PLDSADVR	5	7	S5
A0A0G2K0I3	459	0.0197047	Up	Nampt	1	SYS(1.0)FDEVR	7	7	S3
D3ZGN7	1698	0.00302697	Up	Mical3	1	SSLFS(1.0)PR	4	10	S5
F1LQZ3	636	0.0133137	Up	Kif3a	1	KQT(1.0)PVPDK	8	2	T3
A0A0G2JUR5	492	0.0185462	Up	Mprip	1	QVPIAPLHLS(1.0)LEDR	4	4	S10
P48508	59	0.0422322	Up	Gclm	1	TLNEWSSQIS(1.0)PDLVR	2	2	S10
P62024	67	0.0382427	Up	Phactr1	1	SKS(1.0)DTPYLAEAR	8	17	S3
O70441	418	0.0175145	Up	Syn3	1	S(1.0)PGQGQLGPLLGQPQPRPPPQGGPR	3	3	S1
M0RDK4	894	0.0441477	Up	Pitpnm3	1	AQS(1.0)QPESDKDHERPLPALSWAR	16	16	S3
A0A0G2K847	527	0.0174173	Up	Agap1	1	LDPPPS(1.0)PHANR	17	17	S6
Q80Z30	545	0.00158709	Up	Ppm1e	1	VDS(1.0)FTDR	12	14	S3
Q3ZB98	386	0.0298408	Up	Bcas1	0.992	EDS(0.992)LSTGAEENAVCEPPVETVR	1	3	S3
D3ZYD7	1206	0.0285326	Up	Ccdc88a	1	DTTSFEDVS(1.0)PQGISDDSSTGSR	4	9	S9
A0A0G2JWK2	360	0.0421896	Up	Mecp2	0.997	SSSASS(0.997)PPKK	11	23	S6
A0A0H2UHL8	657	0.00963966	Up	Kazn	1	GFS(1.0)SKEPDYYDDYGSLENEDCGDDDLQGRPEQCR	5	5	S3
M0RD40	967	0.0303864	Up	Sik3	1	HS(1.0)LTGHSDIR	6	6	S2
P63329	469	0.0123886	Up	Ppp3ca	1	ITS(1.0)FEEAK	8	8	S3
D4A3S6	564	0.0234891	Up	Mtss2	1	TPTVPDS(1.0)PGYVGPTR	2	3	S7
A0A0G2K9J2	367	0.0231068	Up	Atp6v1h	1	LEWS(1.0)PVHK	2	2	S4
A0A0G2JY08	140	0.00208038	Up	Myo18a	1	RFS(1.0)FSQR	5	5	S3
M0R7A6	903	0.0161076	Up	Itsn2	1	TVS(1.0)PGSVS(0.991)PIHGQGQAVENLK	7	20	S3
D4A280	107	0.0128453	Up	Pak5	1	ESPPT(1.0)PDQGAASR	2	1	T5
Q02294	2230	0.000654178	Up	Cacna1b	1	GLS(1.0)EHNALLQK	8	8	S3
G3V8J5	719	0.00913946	Up	Psd	1	S(1.0)LSELADPNPK	7	7	S1
D3ZF86	1848	0.0470142	Up	Arfgef3	0.997	SGSTGS(0.997)SLSISVR	3	8	S6
A0A0H2UHQ3	826	0.00836554	Up	Map1s	1	KPS(1.0)VPK	12	12	S3
F1LN57	77	0.032438	Up	Samd14	1	VTDGCGS(1.0)PLHR	22	22	S7
R9PXU1	9	0.0264318	Up	RGD1359108	1	MSTICPPPS(1.0)PAVAK	6	6	S9
A0A0H2UHL8	292	0.0211236	Up	Kazn	1	SLHNPIVQS(1.0)LEDLEDQK	8	8	S9
Q9Z1W6	142	0.00430689	Up	Mtdh	1	TVEIPEDEVVRT(1.0)PR	8	8	T12
F1M4N6	1766	0.0011192	Up	Dock3	1	GS(1.0)PSLPDK	7	7	S2
D3ZSZ6	647	0.0311565	Up	Dgkh	1	VMDEQTVQPCEPVS(1.0)PSCDYDTEADEAK	8	6	S14
A0A0G2JUR5	333	0.00183696	Up	Mprip	1	STS(1.0)FDTCLRPSEK	6	6	S3
D4AAE9	106	0.00582885	Up	Cisd2	1	SKT(1.0)FPACDGSHNK	1	1	T3
D3ZAS2	646	0.00769463	Up	Sgsm1	0.996	MLHRDS(0.996)TISNESSQSCSSGR	2	10	S6
A0A0G2KA11	1089	0.0218918	Up	Prex2	1	VCFNVAGDEQEDS(1.0)GHDTVSNR	3	3	S13
Q5YLM1	808	0.00389882	Up	Dagla	1	GS(1.0)PSLHAVLER	14	14	S2
Q66H54	671	0.0306335	Up	Fhip1b	1	RSDS(1.0)LVR	2	2	S4
E9PTG5	613	0.0460579	Up	Plekha5	1	SMPAGLALQAVS(1.0)PQSLHGR	9	9	S12
Q5U2U7	58	0.0434065	Up	Rnmt	0.996	TQDDLVEQNSSYVQDS(0.996)PSK	12	10	S16
D3ZF21	263	3.34631e-05	Up	Gprin3	1	SENPPLS(1.0)PLTSR	4	4	S7
D3ZWT6	12	0.0200743	Up	Sh2d5	1	RAS(1.0)DCGPAPYRPR	10	10	S3
Q80U96	391	0.0145787	Up	Xpo1	1	ESPFSTSAS(1.0)PLLSGSQHFDIPPR	3	3	S9
A0A0G2JX74	2474	0.0470762	Up	Mtor	0.989	TGTT(0.989)VPESIHS(1.0)FIGDGLVKPEALNK	4	2	T4
P31662	686	0.00495741	Up	Slc6a17	1	VPS(1.0)EAPS(1.0)PMPTHR	30	9	S7
Q7TSU1	214	0.0209945	Up	Arfgef2	1	ELEKPIQS(1.0)KPQS(1.0)PVIQATAGS(1.0)PK	7	6	S8
D4A3S6	305	0.0439717	Up	Mtss2	1	LSSVSSHDSGFVSQDATYSKPPS(1.0)PMPSDITSQK	7	8	S23
F1M5M9	954	0.043004	Up	Srgap3	1	HSSLGDHKS(1.0)LEAEALAEDIEK	31	26	S9
D3ZSZ6	584	0.00069252	Up	Dgkh	1	VPPGVGPAIPEEDTDT(1.0)AS(1.0)EES(1.0)LGESK	3	1	S18
D3ZSZ6	582	0.00069252	Up	Dgkh	1	VPPGVGPAIPEEDTDT(1.0)AS(1.0)EES(1.0)LGESK	3	1	T16
M0R8J3	133	0.0359594	Up	Jmy	1	GPESPLRS(1.0)PVR	6	6	S8
F1MAQ4	708	0.0158459	Up	Trappc10	1	QES(1.0)GSSLEPPSGLALEDGAHVLR	15	15	S3
P09951	579	0.0152026	Up	Syn1	1	VSGAS(1.0)PGGQQR	7	9	S5
F1LXQ7	753	0.00082017	Up	Arhgap21	1	EKPQPGRQT(1.0)PQPLR	10	10	T9
P63329	462	0.0208692	Up	Ppp3ca	1	GFS(1.0)PQHK	10	10	S3
D4A4L4	293	0.00173463	Up	Map7d2	1	TVKPTYIGS(1.0)PVK	21	25	S9
A0A0G2K0S7	507	0.0299032	Up	Rap1gap2	1	SHS(1.0)METMVGSQR	5	5	S3
A0A0G2K8R3	1563	0.0419307	Up	Lmo7	1	GES(1.0)LDNLDSQRPGSWR	7	6	S3
Q8K1Q0	47	0.0226975	Up	Nmt1	1	GGLS(1.0)PANDTGAK	16	16	S4
D4ACB6	746	0.0423722	Up	Psd2	1	KTHS(1.0)S(1.0)PALSLGHGPVTGSK	9	20	S4
D3ZA45	323	0.0147816	Up	Atg13	1	AS(1.0)PHDILETIFVR	5	5	S2
D3ZHK4	243	0.0176116	Up	Rb1cc1	1	STELVLS(1.0)PDMPR	10	9	S7
F1LRF3	307	0.0224583	Up	Clvs1	1	SQS(1.0)VVEAGTLK	13	14	S3
A0A0G2JZ27	483	0.00257743	Up	--	1	TPGAGGS(1.0)VHLLGR	10	10	S7
F1M6V8	222	0.0481187	Up	Strn4	1	AS(1.0)PGPGGLSGGESLLVK	9	9	S2
D3ZSY8	22	0.0101985	Up	Tbc1d10b	1	HGASAAPS(1.0)PPPR	19	14	S8
Q810W7	670	0.0162225	Up	Mast1	1	AEFIPHLES(1.0)EDDTSYFDTR	2	2	S9
D4A5A6	1871	0.00486133	Up	Polr2a	1	YSPTS(1.0)PK	7	3	S5
D4A5A6	1836	0.00486133	Up	Polr2a	1	YSPTS(1.0)PK	7	3	S5
D4A5A6	1864	0.00486133	Up	Polr2a	1	YSPTS(1.0)PK	7	3	S5
A0A0G2KAW2	1624	0.0234141	Up	Sipa1l1	1	SLHGEFS(1.0)AS(1.0)DSS(1.0)LTDIQETR	13	18	S7
D3ZEX7	336	0.0464373	Up	Spire1	1	LRPVS(1.0)PEEIR	11	11	S5
P18265	41	0.00641381	Up	Gsk3a	1	TSSFAEPGGGGGGGGGGPGGSAS(1.0)GPGGTGGGK	7	19	S23
Q01728	389	0.00221601	Up	Slc8a1	1	AVS(1.0)MHEVNMDVVENDPVSK	51	11	S3
Q02356	21	0.0354508	Up	Ampd2	1	AS(1.0)LQASAAAPEAR	17	14	S2
A0A0G2QC21	155	0.0317731	Up	Arhgef7	1	S(1.0)LDMTDNANSQLVVR	13	7	S1
P06214	215	0.00716272	Up	Alad	1	DAAQSS(1.0)PAFGDR	4	5	S6
G3V6N7	1064	0.00408617	Up	Slc12a6	1	S(1.0)MEGFQDLLNMRPDQSNVR	13	3	S1
F1LXF1	150	0.0129144	Up	Bcr	1	VSPS(1.0)PTTYR	2	8	S4
A0A0G2JUK2	192	0.0330014	Up	Lsm14a	1	KS(1.0)PTMEQAVQTASAHLPAPAPVGR	20	10	S2
D3ZT16	48	0.0479611	Up	Map6d1	0.982	SDVAVPLTLHGYPDPGSEEPGADCSVS(0.982)R	1	3	S27
Q9ES53	247	0.043497	Up	Ufd1	1	GVEPSPS(1.0)PIKPGDIK	4	4	S7
Q99JE4	486	0.00762148	Up	Rasgrf2	1	LGSLS(1.0)LKK	2	2	S5
F1LMS1	2077	0.0462133	Up	Cacna1e	1	HLLS(1.0)PDVSR	28	18	S4
P09216	329	0.0194508	Up	Prkce	1	LAAGAES(1.0)PQPASGNSPSEDDR	25	15	S7
G3V864	682	0.0358246	Up	Plppr4	1	DSESCES(1.0)LKDS(1.0)FGS(1.0)GDR	7	10	S11
G3V864	685	0.0358246	Up	Plppr4	1	DSESCES(1.0)LKDS(1.0)FGS(1.0)GDR	5	10	S14
Q5YLM1	733	0.0455261	Up	Dagla	1	SQSEMS(1.0)LEGFSEGR	7	7	S6
A0A0G2K652	624	0.0294938	Up	Cul9	1	AEAEPAGAKPES(1.0)PK	8	8	S12
D2XV59	25	0.0119188	Up	Gtpbp1	1	SPVDSPVPASMFAPEPSS(1.0)PGAAR	18	13	S18
F1M7V4	2744	0.00908871	Up	Pclo	1	VES(1.0)QHGVERPR	4	4	S3
P50411	20	0.0346361	Up	Ppp1r2	0.996	NKTS(0.996)TTSSVVASAEQPR	1	10	S4
Q99P99	245	0.000887286	Up	Hdac4	1	KTAS(1.0)EPNLK	9	9	S4
G3V984	1220	0.019234	Up	Bsn	1	SQGS(1.0)FEYQDTQDHDYGGR	11	11	S4
D3ZET9	945	0.00055545	Up	LOC100909664	1	SRS(1.0)TDIGAR	4	4	S3
Q4KLH5	293	0.0313079	Up	Agfg1	1	SSS(1.0)ADFGSFSTSQSHQTASTVSK	6	6	S3
P26431	775	0.0347989	Up	Slc9a1	0.989	SKEPS(0.989)SPGTDDVFTPGPSDSPGSQR	6	6	S5
D4A732	222	0.00690287	Up	Mvb12b	1	HIS(1.0)LTLPATFR	7	7	S3
P28818	483	0.0174477	Up	Rasgrf1	1	LGSLS(1.0)LKK	2	2	S5
F1LNK0	823	0.00866714	Up	Map2	1	GHDLSPLASDILTNTS(0.991)GS(1.0)MDEGDDYLPPTTPAVEK	16	10	S18
D4A5A6	1934	0.00975895	Up	Polr2a	1	YSPTS(1.0)PK	7	2	S5
D4A5A6	1920	0.00975895	Up	Polr2a	1	YSPTS(1.0)PK	7	2	S5
A0A0G2JW01	142	0.00947753	Up	--	1	STSQGS(1.0)INS(1.0)PVYSR	4	16	S9
A0A0H2UHF9	477	0.0332408	Up	Ablim2	0.996	TNS(0.996)PDLDSQSLSLSSGADQEPLQR	8	9	S3
Q5U2P5	681	0.0265471	Up	C2cd2l	1	AGS(1.0)FSR	11	4	S3
D4A3E1	36	0.00266447	Up	Hnrnpll	1	LKTEEGEIVYS(1.0)AEESENR	6	6	S11
D4A644	118	0.0156842	Up	Map7d1	1	SSQPS(1.0)PTAVPASDSPSAK	3	6	S5
D4A1G8	882	0.0289611	Up	Cep170b	0.996	LPHISS(0.996)HPLLQDLAAAR	1	13	S6
D3ZLW4	664	0.00131364	Up	Tsc2	1	ASGPLS(1.0)PPTGPPSPVPTGPAVR	10	11	S6
Q5FVC2	811	0.00405401	Up	Arhgef2	1	QHS(1.0)LLQEELR	12	12	S3
Q63564	342	0.0358709	Up	Sv2b	1	VFTVSHIKT(1.0)PK	9	9	T9
A0A0G2K2P5	1567	0.00230607	Up	Tjp1	1	FNHNLLPSETVHKPELSSKPPPS(1.0)PK	20	20	S23
M0RAG0	423	0.00551686	Up	Tmem151a	1	SLS(1.0)GGPLGR	10	10	S3
Q9WTY2	69	0.0310026	Up	Rem2	1	GS(1.0)MPVPYK	24	13	S2
A0A0G2KAX2	517	0.0310373	Up	RGD1305455	1	SQS(1.0)FSHQQPSR	8	9	S3
D4A1G8	819	0.0222862	Up	Cep170b	1	VVQTS(1.0)PSAR	6	7	S5
F1LRV4	503	0.0380087	Up	Hspa4	1	VNVHGIFSVSSAALVEVHKS(1.0)EES(0.995)EEPMETDQNAK	6	11	S20
F1MAL5	1168	0.0351598	Up	Irs2	1	HNSAS(1.0)VENVSLR	5	5	S5
F1M820	666	0.00813948	Up	Sorbs1	1	GELGAS(1.0)QEGSEHIPK	4	4	S6
O35274	192	0.0228241	Up	Ppp1r9b	0.997	FNGS(0.997)TEALDK	2	2	S4
D3ZLS5	2318	0.0311583	Up	Hectd1	0.994	DLHCTESQSEASTEEGHDSLSVGS(0.994)FEEDSK	6	6	S24
A0A0G2JUR5	2091	0.034585	Up	Mprip	1	SKS(1.0)NPDFLK	7	7	S3
F1LX08	568	0.0400592	Up	Scn3a	1	GSLFS(1.0)PR	12	12	S5
P97839	397	0.0118943	Up	Dlgap4	1	RQS(1.0)YLR	7	7	S3
Q7TP36	806	0.0494337	Up	Shroom2	1	YHS(1.0)ADDILDAGLDQQQRPQYIHER	5	5	S3
A0A0G2KAW2	1249	0.0453186	Up	Sipa1l1	1	QDPVVHLS(1.0)PNK	6	6	S8
A8WCF8	34	0.0316909	Up	Tprg1l	1	QGAGT(1.0)PLR	26	26	T5
Q6MG48	1007	0.0303411	Up	Prrc2a	1	ETPAGGNLS(1.0)PAPR	9	9	S9
F1LV89	524	1.12918e-05	Up	Rap1gap	1	KPNTVSTSHS(1.0)GSFTPNNPDLAK	7	11	S10
D4ACS3	433	0.0195975	Up	Mb21d2	0.995	RGS(0.995)TTSIPSPQSDGGDPNQPDDR	6	6	S3
G3V8J5	738	0.0306236	Up	Psd	0.996	VSGGS(0.996)GSSSSPFLDLTPEPGAAVYK	2	4	S5
B1H2A2	313	0.0316129	Up	Fsd1	1	TAS(1.0)PVNSPAR	6	6	S3
P55926	497	0.0119607	Up	Asic1	1	HNPCES(1.0)LR	8	7	S6
R9PXW6	586	0.0165099	Up	Rasgrp2	1	RSS(1.0)RPPEIR	7	9	S3
F1MAK3	723	0.0158097	Up	Arhgap32	0.994	SAKS(1.0)EES(0.994)LT(1.0)S(1.0)LHAVDGDSK	5	11	S7
A0A0G2K012	119	0.0310459	Up	Ubxn6	1	GKS(1.0)PQLALR	9	9	S3
D3ZHK4	646	0.0144639	Up	Rb1cc1	1	VSTSQAS(1.0)PQSAAS(1.0)PR	10	10	S7
D3ZX42	487	0.00148512	Up	Rabgap1	1	KTTAS(1.0)PSVR	2	2	S5
Q4KLH5	181	0.0105562	Up	Agfg1	1	GTPTQS(1.0)PVVGR	11	4	S6
P0DJJ3	371	0.0169852	Up	Sgip1	1	HVPS(1.0)PLNLEEVQK	22	22	S4
A0A0G2JUZ0	42	0.0196422	Up	Mtmr1	1	HPS(1.0)METLDS(0.992)PAGSHVEWCK	13	10	S3
A0A0G2JSU7	251	0.0229641	Up	Mef2d	1	VIPAKS(1.0)PPPPTHNTQLGAPSR	11	11	S6
F1LNK0	1905	0.0210084	Up	Map2	1	SSVAS(1.0)PR	37	29	S5
Q9ERH3	969	0.0415795	Up	Wdr7	1	SAADHSGSASAS(1.0)PALR	7	10	S12
Q9JLU4	1135	0.0483075	Up	Shank3	1	SPTPVHS(1.0)PDADRPGPLFVDVQTR	18	19	S7
Q62768	389	0.00511069	Up	Unc13a	1	RIS(1.0)FPTAAPQK	10	6	S3
D3ZWT6	237	0.00130174	Up	Sh2d5	1	LGNPYCS(1.0)PTLVR	14	21	S7
Q3ZB98	329	0.00151808	Up	Bcas1	1	ADLT(1.0)PQETQGTAK	6	6	T4
Q5U300	835	0.00248954	Up	Uba1	1	ATLPS(1.0)PDK	39	32	S5
A0A0G2K9J0	508	0.0416421	Up	Tanc2	1	ELPLTQAPSAHSSIASGSCPGT(1.0)PEMR	16	12	T22
D3ZML2	424	0.0151282	Up	Brsk2	1	SRSISGASSGLSTS(1.0)PLSSPR	4	9	S14
A0A0G2K5Q8	528	0.0257741	Up	Clk2	1	KLS(1.0)PAEPK	10	10	S3
Q9Z1T4	756	0.00433814	Up	Cnksr2	1	QEVTGSSAVS(1.0)PIR	11	8	S10
D3ZTF0	109	0.0491016	Up	Ajm1	1	VPQSLTTAPAS(1.0)PPVLQR	14	14	S11
Q9QXY2	87	0.0019669	Up	Srcin1	1	FSNVGLVHTS(1.0)ER	11	13	S10
B2GV74	582	0.0018548	Up	Klc2	1	ASS(1.0)LNFLNK	21	21	S3
D3ZVW3	1144	0.0180842	Up	Zc3h4	1	TGTGS(1.0)PFAGNS(1.0)PAR	4	1	S11
P70587	933	0.00742394	Up	Lrrc7	1	LS(1.0)PLMK	21	7	S2
D4A626	358	0.0185062	Up	Clmn	1	VFVCDQLES(1.0)PTGFSLGSAPSHK	9	9	S9
D3ZV40	384	0.0390384	Up	Unk	1	SSGLAS(1.0)PPHLCS(1.0)S(1.0)PPGPSR	5	5	S12
Q04400	667	0.0230889	Up	Adcy5	0.996	TNS(0.996)IGHNPPHWGAERPFYNHLGGNQVSK	10	10	S3
G3V824	2474	0.0317238	Up	Igf2r	1	LVS(1.0)FHDDS(1.0)DEDLLHI	10	4	S8
D3ZSB7	745	0.0284341	Up	Rps6ka4	1	RGS(1.0)PVPASSGR	4	4	S3
M0R3Z8	701	0.010355	Up	Rbm15	1	LLLLERPS(1.0)PVR	17	13	S8
Q6Q629	6	0.0460542	Up	Dpp10	1	MNQTAS(1.0)VSHHIK	3	3	S6
D3ZAA9	42	0.000151512	Up	Mpp2	1	GIMES(1.0)PIVR	26	13	S5
Q9JKS6	4150	0.01771	Up	Pclo	1	FS(1.0)PIQESR	12	5	S2
F1LNL2	59	0.00755338	Up	Smarca5	1	TPTS(1.0)PLK	2	2	S4
P70587	977	0.0193754	Up	Lrrc7	0.995	VYNIPLENYASGSDHLGS(0.995)HERPDK	8	12	S18
A0A140UHX4	27	0.00557415	Up	Prkag2	1	KNPS(1.0)LK	3	5	S4
E9PSJ4	716	0.0103773	Up	Spag9	1	SAS(1.0)QSS(1.0)LDKLDQELK	19	12	S3
B2GV74	608	0.0195107	Up	Klc2	1	TLS(1.0)SSS(1.0)MDLSR	7	1	S3
A0A5H1ZRV3	176	0.0476375	Up	Tppp	1	AVSS(1.0)PTVSR	14	25	S4
F1LM64	84	0.0102012	Up	Hdac5	1	KTAS(1.0)EPNLK	9	9	S4
Q62656	1684	0.0162348	Up	Ptprz1	0.997	VIS(0.997)TPPT(1.0)PIFPISDDIGAIPIK	7	8	S3
A0A0G2KA12	1031	0.0138111	Up	Kif1b	1	SGLS(1.0)LEELR	6	6	S4
Q76KC5	393	0.00603341	Up	Pde8b	1	RLS(1.0)GNEYVFTK	14	14	S3
F1M0J7	537	0.0396365	Up	Prickle2	1	YTEDMT(1.0)PTEQTPR	5	10	T6
P84586	244	0.0124735	Up	Rbmxrtl	1	DYS(1.0)HSSSRDDYPSR	1	1	S3
Q02294	447	0.0153726	Up	Cacna1b	1	FVDLCAAGS(1.0)PFAR	6	6	S9
Q6AXX6	223	0.0355052	Up	Prxl2a	1	IKPQT(1.0)PASR	8	8	T5
Q5XI29	48	0.0333917	Up	Cpsf7	1	SSS(1.0)TEPPPPVR	5	8	S3
Q9JKS6	3795	0.0149953	Up	Pclo	1	VES(1.0)QHGVERPR	4	4	S3
Q62847	31	0.000132488	Up	Add3	1	INES(1.0)DPEYLR	1	1	S4
B0BN72	21	0.000428709	Up	Mcrip1	1	S(1.0)PTNSSEIFTPAHEENVR	10	14	S1
D3ZWH2	457	0.0428996	Up	Jph3	1	HQMS(1.0)CDDIEVLSTGTPLQQES(1.0)PELYR	31	10	S21
P09951	446	0.0499917	Up	Syn1	0.995	QT(0.995)SQQPAGPPAQQRPPPQGGPPQPGPGPQR	1	4	T2
G3V6D9	303	0.0260036	Up	Slc9a3r2	1	DPFQESGLHLS(1.0)PTAAEAK	11	6	S11
F1M392	217	0.0229728	Up	Limch1	1	QTPS(1.0)PDVVLR	12	8	S4
A0A0G2K865	186	0.0317271	Up	Tpd52	1	SIQHSIS(1.0)MPAMR	73	65	S7
D4A626	419	0.00559856	Up	Clmn	1	RSNS(1.0)LPVK	1	1	S4
P31662	682	0.0369229	Up	Slc6a17	1	VPS(1.0)EAPS(1.0)PMPTHR	24	20	S3
D3ZEX7	352	0.0147169	Up	Spire1	1	LDVTTPES(1.0)PK	7	7	S8
Q63638	493	0.0341821	Up	Speg	1	SATS(1.0)DLELR	11	13	S4
Q64548	241	0.0145952	Up	Rtn1	1	DKDSEVSTKPEGVHAPNQPS(1.0)PVEGK	17	18	S20
D3ZBU7	94	0.0258877	Up	RGD1310819	1	SEVITIEESGPVYDS(1.0)EDELEESR	11	12	S15
F1LXF1	267	0.00241607	Up	Bcr	1	GRGS(1.0)PASGALEPTK	12	12	S4
Q9JKS6	211	0.00243213	Up	Pclo	1	SEGMAKPPLQQPS(1.0)PKPIPK	14	12	S13
F1LSM0	1296	0.00149926	Up	Usp24	1	QLS(1.0)VSDR	6	6	S3
D4A055	16	0.0116894	Up	Cacnb4	0.996	NGAADGPHS(0.996)PSSQVAR	6	6	S9
G3V7T8	779	0.0161559	Up	Dlgap3	1	S(1.0)LPDSGR	8	11	S1
F1LML7	19	0.0479539	Up	Hip1r	1	RPGHS(1.0)LEAER	4	4	S5
Q63638	2496	0.00915407	Up	Speg	1	ATS(1.0)EGESLR	8	8	S3
O08679	483	0.0129933	Up	Mark2	1	NS(1.0)PLLDR	24	14	S2
F1LZ81	1899	0.0493261	Up	Dock4	1	ESKT(1.0)PPPYSVYER	3	8	T4
P15205	2044	0.004658	Up	Map1b	1	ITKT(1.0)PQASTYSYETSDR	4	4	T4
F1LR60	374	0.014753	Up	Apba1	1	SPYT(1.0)PDEPK	43	11	T4
P63144	54	0.028728	Up	Kcnab1	1	SLGTFT(1.0)PQHHISLK	6	12	T6
D4A997	241	0.000165512	Up	Htatsf1	1	KLS(1.0)LQQK	6	6	S3
Q9JIS1	369	0.0277262	Up	Rims2	1	RHS(1.0)DVSLANAELEDSR	7	7	S3
D3ZIC4	502	0.0348438	Up	Ppp1r12b	0.997	RLS(0.997)GTSDIEEK	1	6	S3
D4A7U1	336	0.00730107	Up	Zyx	1	S(1.0)PGGPGPLTLK	5	5	S1
F1LT49	429	0.00824951	Up	Lrrc47	1	QS(1.0)VSGLHR	8	6	S2
Q64548	13	0.0381578	Up	Rtn1	1	MAAPPDLQDEPLS(1.0)PANPGSQLFGGR	10	10	S13
O35346	843	0.00702066	Up	Ptk2	1	GS(1.0)IDREDGSFQGPTGNQHIYQPVGKPDPAAPPK	4	6	S2
G3V894	252	0.0437589	Up	Chrm4	1	SPLMKPS(1.0)IK	24	4	S7
Q9Z0W5	336	0.0163144	Up	Pacsin1	1	AEGAALSNATGAVESTS(1.0)QAGDR	16	10	S17
D4A626	722	0.0451892	Up	Clmn	1	SHS(1.0)EEGLDFKPS(1.0)PPLSK	14	13	S12
M0RBL8	119	0.00739462	Up	Tceal6	1	GTDDS(1.0)PKNSQEDLQDR	7	10	S5
Q921A2	47	0.0210921	Up	Slc2a13	1	SLLAAES(1.0)AAS(1.0)LQGAELER	11	6	S10
D3ZWQ0	811	0.0420829	Up	Prrt3	1	S(1.0)IDAALFR	10	10	S1
F1MAK3	1196	0.0274513	Up	Arhgap32	1	SDGHGS(1.0)FPEDHAGK	5	5	S6
Q5XI73	24	0.0131698	Up	Arhgdia	1	MAEQEPTAEQLAQIAAENEEDEHS(1.0)VNYKPPAQK	12	12	S24
G3V984	3202	0.0186272	Up	Bsn	1	SSVSQS(1.0)PAPTYPSDSHYTSLEQNVPR	11	11	S6
D3ZVM5	25	0.0487952	Up	Hspa12b	1	SPVPS(1.0)PPGSPR	6	8	S5
P15205	702	0.00776252	Up	Map1b	1	KET(1.0)PLKDAK	3	3	T3
G3V984	1123	0.0104372	Up	Bsn	0.996	SSCSEYSPS(0.996)PSLDSEAETLDGGPTR	2	10	S9
D3ZSZ6	1066	0.0227121	Up	Dgkh	1	VPLHLES(1.0)PHEER	15	15	S7
P34926	1707	0.0253911	Up	Map1a	1	ESTFLDEGPDEQEIT(1.0)PLQHTPR	5	10	T15
D3ZWQ0	899	0.00732688	Up	Prrt3	0.994	TSLPQHVVNPPVGAAAAGTS(1.0)GS(0.994)SLDSFSK	2	6	S22
D3ZWQ0	897	0.00732688	Up	Prrt3	1	TSLPQHVVNPPVGAAAAGTS(1.0)GS(0.994)SLDSFSK	7	6	S20
D3ZSY8	661	0.0446976	Up	Tbc1d10b	1	AVGGAPS(1.0)PPPPVR	11	11	S7
A0A0G2K2M9	1431	0.00259692	Up	Srrm2	1	ETPQT(1.0)PSR	8	9	T5
Q9JKA9	641	0.00498878	Up	Hcn2	1	KNS(1.0)ILLHK	2	2	S3
F1LRZ7	824	0.0470008	Up	Nefh	1	SPEAKT(1.0)PAKEEAK	2	2	T6
F1LTT7	944	0.0228488	Up	Dennd4b	1	QTT(1.0)WAGR	3	3	T3
D3ZLW4	1389	0.00964758	Up	Tsc2	1	TDIGRLS(1.0)PEAK	16	16	S7
P31424	1037	0.0230808	Up	Grm5	1	TDDDAPS(1.0)LHS(1.0)ETAAR	14	12	S7
D3ZLS5	1711	0.00775153	Up	Hectd1	1	RPS(1.0)LQR	8	8	S3
D3ZB78	311	0.0129033	Up	Phf24	0.995	LAEAPSCSVSISHVGPIADSS(0.995)PAGSSSQSQEK	13	23	S21
Q9QXY2	1094	0.0184901	Up	Srcin1	1	AVS(1.0)EVVRPASTPPIMASAIK	28	17	S3
F1M4U0	349	0.0486558	Up	Ccnyl1	1	SLS(1.0)ADNFIGIQR	8	9	S3
D4A5X1	628	0.00889372	Up	Stim2	1	DELS(1.0)LEDSSR	10	10	S4
Q5HZA4	33	0.0160196	Up	Lysmd1	1	SYGSLVQSSCS(1.0)PVR	4	7	S11
F1M0J7	809	0.0158952	Up	Prickle2	1	YVTS(1.0)DELLHK	15	15	S4
Q9JKS6	1350	0.0197069	Up	Pclo	1	KDS(1.0)FSQESS(1.0)PSSPSDLAK	9	13	S9
D4A1H7	291	0.0302661	Up	Mul1	1	QQQLQDEFLEHEAHLLSQAS(1.0)PEDR	4	4	S20
Q99ND8	463	0.0175006	Up	Ppm1b	1	HTESGPAELDS(1.0)PK	10	10	S11
Q9JHU0	536	0.00600192	Up	Dpysl5	1	DLHESSFSLS(1.0)GS(1.0)QIDDHVPK	17	52	S10
F1LPP6	142	0.034289	Up	Akap5	1	LTEDS(1.0)GYVR	6	7	S5
A0A0G2K7D5	689	0.0376798	Up	Tbc1d14	1	EMEKGS(1.0)PSLR	9	9	S6
D3ZL30	686	0.00768431	Up	Mast3	1	HLGS(1.0)EGDETNDEESSTEIPQFSSCSHR	9	9	S4
P63003	9	0.00497176	Up	Tle5	0.99	HS(0.99)GSSHLPQQLK	3	6	S2
F1LMS1	1080	0.0275705	Up	Cacna1e	1	TDGEAS(1.0)PLK	49	36	S6
D3ZU84	503	0.00378506	Up	Stxbp5l	1	SLSGSTNTVS(1.0)S(1.0)EGVTK	8	13	S11
D3ZHD6	559	0.0343513	Up	Rbm15b	1	RNS(1.0)LEGYSR	3	3	S3
F1LXD6	806	0.0232406	Up	Pitpnm2	0.98	YPLGDGCSTLLADALQTHNTVFQEHAAPSS(0.98)PGTAPASR	7	7	S30
D3ZD48	422	0.00769527	Up	Rab11fip2	0.983	ASTIMPSSS(0.983)FHMNPTSSDDLR	3	4	S9
Q04400	156	0.0274627	Up	Adcy5	1	S(1.0)VEVGLEER	12	12	S1
F1LYG2	1538	0.00940703	Up	Sipa1l3	1	TLS(1.0)DESLCSGR	5	5	S3
A0A0G2JTK1	1221	0.0337961	Up	Ttbk1	1	S(1.0)PGLPTSTAR	7	7	S1
D4A193	152	0.0312687	Up	Reep1	1	SFS(1.0)MQDLTTIR	20	12	S3
Q6MFY6	110	0.0250611	Up	Ppp1r11	0.994	RPTTPGPTPT(0.974)T(0.994)PPQPPDPSQPPPGPMQH	16	16	T11
F1M7V4	2573	0.0281669	Up	Pclo	1	S(1.0)MS(1.0)DPKPLS(1.0)PTADESSR	9	4	S1
Q568Z9	327	0.0365385	Up	Phyhip	1	TCNIS(1.0)VGR	3	3	S5
G3V9Y1	1952	0.0285468	Up	Myh10	1	QLHIEGAS(1.0)LELS(1.0)DDDTESK	28	11	S8
G3V8Q8	749	0.0094078	Up	Sec23ip	1	KLS(1.0)VGAYVSSVR	20	20	S3
A0A0G2K6T9	934	0.00587448	Up	Pcdh1	1	SNS(0.995)PLPSIQLQPQS(1.0)PSASK	11	8	S14
Q9JK11	149	0.035053	Up	Rtn4	1	LPEDDEPPARPPPPPPAGAS(1.0)PLAEPAAPPSTPAAPK	17	17	S20
Q6MFY6	76	0.0172585	Up	Ppp1r11	1	AFGES(1.0)S(1.0)T(1.0)ES(1.0)DEDEEEGCGHTHCVR	11	18	T7
D2XV59	12	0.00561392	Up	Gtpbp1	1	SRS(0.995)PVDS(1.0)PVPASMFAPEPSSPGAAR	4	9	S7
D2XV59	8	0.00561392	Up	Gtpbp1	0.995	SRS(0.995)PVDS(1.0)PVPASMFAPEPSSPGAAR	10	9	S3
D4A1G8	1341	0.015556	Up	Cep170b	1	EIHDVAGDGDS(1.0)LGS(1.0)PGPTR	12	6	S14
D3ZHL6	335	0.0261846	Up	Map4k5	1	TAS(1.0)EINFDK	5	5	S3
P15205	2298	0.0491145	Up	Map1b	1	TTTT(1.0)PEVK	4	4	T4
F1LMZ8	14	0.0161506	Up	Psmd11	1	AQS(1.0)LLSTDR	6	6	S3
P10888	58	0.04067	Up	Cox4i1	1	LLSAS(1.0)QK	6	6	S5
Q9JKS6	4340	0.0387758	Up	Pclo	0.996	DQFGS(0.996)SHS(1.0)LPEVQQHMR	4	13	S5
Q6MFY6	75	0.00418989	Up	Ppp1r11	1	AFGES(1.0)S(1.0)T(1.0)ES(1.0)DEDEEEGCGHTHCVR	21	11	S6
P0C0R5	905	0.0302267	Up	Pik3r4	1	SESSAGVCVPLSTS(1.0)PQVSEAAHIPSK	2	3	S14
G3V7T3	63	0.0386087	Up	Pank4	1	S(1.0)FDHPGK	19	4	S1
D4A626	536	0.0431142	Up	Clmn	1	GPSPPS(1.0)PR	9	11	S6
Q9JKS6	3522	0.0362337	Up	Pclo	1	GGSLGCQT(1.0)ETDSDTQS(1.0)PPYLGATSPPK	11	6	S16
D3ZTF0	837	0.0198555	Up	Ajm1	1	S(1.0)PGPTVR	4	4	S1
A0A0G2KA27	812	0.0174194	Up	Madd	1	LLRPNS(1.0)LK	14	14	S6
F1M820	58	0.000438368	Up	Sorbs1	1	ETPSSSPVS(1.0)PQESPKHENK	10	10	S9
D3ZLW4	1739	0.00812734	Up	Tsc2	1	EEVHYS(1.0)NPSLPLMHPPAHTK	16	10	S6
Q4V8E1	122	8.61867e-05	Down	Gatad2b	1	GRLT(1.0)PS(1.0)PDIIVLSDNEASS(1.0)PR	5	2	S6
Q4V8E1	120	8.61867e-05	Down	Gatad2b	1	GRLT(1.0)PS(1.0)PDIIVLSDNEASS(1.0)PR	5	2	T4
D3ZBU7	575	0.0203173	Down	RGD1310819	1	DKSPSEGDVT(1.0)PPKR	28	25	T10
Q76GL9	499	0.0029357	Down	Slc1a4	1	VEAIPNSKS(1.0)EEETSPLVTHQNR	7	6	S9
F1LRZ7	838	0.0179842	Down	Nefh	1	RPADIRS(1.0)PEQVK	24	14	S7
Q9JKB7	6	0.0494849	Down	Gda	1	T(1.0)PQLALIFR	19	19	T1
Q9JID1	457	0.0399695	Down	Pdcd4	1	FVS(1.0)EGDGGR	5	5	S3
Q63327	45	0.00999442	Down	Mobp	1	KYS(1.0)ICK	5	5	S3
D3ZU55	319	0.00887769	Down	Foxk1	1	SSGLQT(1.0)PECLS(1.0)R	8	7	T6
F1LUY5	364	0.00786234	Down	Ttc7b	1	SCYNLTNPSDS(1.0)GR	20	10	S11
F1LR98	784	0.0190201	Down	Cdh10	1	LAEMYGGGES(1.0)DKDA	13	7	S10
F1LR60	410	0.0327335	Down	Apba1	0.987	DCDDQRPVDGDS(1.0)PS(1.0)PGS(0.987)SSPLGAESSITPLHPGDPTEASTNK	3	6	S17
F1LR60	405	0.0327335	Down	Apba1	1	DCDDQRPVDGDS(1.0)PS(1.0)PGS(0.987)SSPLGAESSITPLHPGDPTEASTNK	8	6	S12
F1M7N7	360	0.0468768	Down	Rps6ka2	1	TPTDS(1.0)PGVPPSANAHHLFR	6	17	S5
P63322	11	0.00691623	Down	Rala	1	GQNS(1.0)LALHK	4	4	S4
Q99MZ4	83	0.0286449	Down	Ggt7	1	LPSSSSEMGS(1.0)QDGS(1.0)PLR	14	10	S14
D4A2D3	3792	0.0344798	Down	Mycbp2	1	ALLS(1.0)S(1.0)PEGEEK	14	8	S5
A0A0G2JT26	795	0.0476075	Down	Strip2	1	YDKPQDSEFS(1.0)PVDNCLQSVLGQR	3	3	S10
A0A0G2JSM7	408	0.001404	Down	Add1	1	KYS(1.0)DVEVPASVTGHSFASDGDS(1.0)GTCS(1.0)PLR	13	26	S3
A0A0G2K3A0	1773	0.00844757	Down	Wnk1	1	GGEDGSGS(1.0)PHS(1.0)PPHLCSK	6	7	S8
A0A1B0GWU1	355	0.00987198	Down	Fbxo10	0.996	VAQTPDSSDGGLS(0.996)PSGEDEDDEQLTYR	5	5	S13
M0RAT6	154	0.0158597	Down	Tmed8	1	KVS(1.0)PPLMAPPCVWTFAK	2	2	S3
Q10728	422	0.00861407	Down	Ppp1r12a	1	IS(1.0)PKEEER	10	10	S2
D3ZK73	196	0.00374309	Down	Cul4b	0.989	MAEESSS(0.989)SSSSSSPTAATSQQQQQQLK	1	2	S7
B4F774	82	0.000526097	Down	Gdap1l1	1	DVSLPQS(1.0)EHKEPWFMR	2	2	S7
A0A0G2K2M9	2077	0.0284643	Down	Srrm2	1	MSCFSRPS(1.0)MS(1.0)PTPLDR	9	4	S8
A0A0G2K2M9	2079	0.0284643	Down	Srrm2	1	MSCFSRPS(1.0)MS(1.0)PTPLDR	9	4	S10
D3Z8E0	365	0.0289992	Down	Rps6ka3	0.997	T(0.997)PKDSPGIPPSANAHQLFR	1	12	T1
P13233	9	0.0136746	Down	Cnp	1	KS(1.0)HTFLPK	5	6	S2
P11505	72	0.00749736	Down	Atp2b1	1	TSPNEGLS(1.0)GNPADLER	2	2	S8
A0A0G2JT88	542	0.0370842	Down	Cdc16	1	NIIS(1.0)PPWDFR	5	5	S4
D4A4L4	704	0.024945	Down	Map7d2	1	NLIEGFNS(1.0)PGQETTLNTFC	2	2	S8
B5DFJ7	137	0.0415807	Down	Tmem9	1	S(1.0)MAAAAASIGGPR	6	6	S1
Q8R4A1	106	0.0110241	Down	Ero1a	1	DCAVKPCHS(1.0)DEVPDGIK	14	4	S9
M0R5P8	703	0.0156298	Down	Adam22	1	SNS(1.0)WQGNVGGNK	9	4	S3
F1LRZ7	712	0.027841	Down	Nefh	1	S(1.0)PAEAKPPAEAK	44	12	S1
D3ZN76	1371	0.0175862	Down	Sec16a	1	RS(1.0)S(1.0)LS(1.0)S(1.0)HSHQSQIYR	5	8	S2
D3ZCU8	101	0.031405	Down	Rab33a	1	S(1.0)MVEHYYR	4	4	S1
D3ZYR4	833	0.0263858	Down	Sema4d	1	VPTDREDS(1.0)QR	5	4	S8
P15205	875	0.0161111	Down	Map1b	0.987	ET(0.987)EVS(1.0)KGS(1.0)AES(1.0)PDEGITTTEGEGECEQTPEELEPVEK	16	6	T2
D3ZKP1	269	0.0135611	Down	Ankrd34b	1	VAS(1.0)LQEELQDIS(1.0)PEEEVAYK	10	4	S12
F1M8U2	503	0.00838218	Down	Ablim3	1	RFS(1.0)S(1.0)GGEEDDFDR	7	7	S4
Q5M7V8	860	0.0234558	Down	Thrap3	1	RS(1.0)REEEWDPEYTPK	5	5	S2
Q78PB6	219	0.0481821	Down	Ndel1	1	MDSAVQASLS(1.0)LPAT(1.0)PVGK	3	3	T14
M0R8V0	952	0.0480982	Down	Uhrf1bp1l	1	SAS(1.0)DTNLQK	2	2	S3
Q6AYK8	548	0.00988799	Down	Eif3d	1	VYSLPDGTFS(0.99)SEEDEEDEEEEEEEEEEEET(1.0)	9	6	T30
Q6AYK8	528	0.00988799	Down	Eif3d	0.99	VYSLPDGTFS(0.99)SEEDEEDEEEEEEEEEEEET(1.0)	1	6	S10
D3ZJR1	253	0.0335956	Down	Eps15l1	1	STPSHGSVSSLNSTGS(1.0)LS(1.0)PK	7	13	S16
D3ZGJ0	19	0.0230516	Down	Dhx32	1	EEMDEEELEHPNAS(1.0)PEK	17	7	S14
Q01066	508	0.0446841	Down	Pde1b	1	AASGITNQMS(1.0)IDELS(0.981)PCEEEAPSS(0.981)PAEDEHNQNGNLD	9	15	S10
M0R851	883	0.0324963	Down	Usp4	1	RDDECPSTSS(1.0)PVSFPGSDGGAK	5	5	S10
Q6PST4	22	0.00806361	Down	Atl1	1	NSWGGFSEKSS(0.993)DWS(1.0)S(1.0)EEEEPVRK	5	5	S14
Q6PST4	19	0.00806361	Down	Atl1	0.993	NSWGGFSEKSS(0.993)DWS(1.0)S(1.0)EEEEPVRK	1	5	S11
Q6PST4	23	0.00806361	Down	Atl1	1	NSWGGFSEKSS(0.993)DWS(1.0)S(1.0)EEEEPVRK	5	5	S15
Q99MZ4	79	0.0256707	Down	Ggt7	1	LPSSSSEMGS(1.0)QDGS(1.0)PLR	5	5	S10
G3V8E2	118	0.0185089	Down	Strip1	1	KDS(1.0)EGYS(1.0)ESPDLEFEYADTDK	4	4	S7
P10860	501	0.00782521	Down	Glud1	1	ISGAS(1.0)EKDIVHSGLAYTMER	4	5	S5
A0A0G2JTI7	619	0.00777694	Down	Prpf3	1	GDDDEES(1.0)DEEAVK	33	10	S7
P55266	637	0.0188543	Down	Adar	1	ALQEEAANS(1.0)ADDQSGGANTDSLDESVAPNK	4	4	S9
D3ZUM2	548	0.0159282	Down	Sarm1	1	EMLHS(1.0)PLPCTGGKPSGDTPDVFISYR	2	2	S5
Q9JKM5	340	0.00140171	Down	S1pr5	1	S(1.0)PS(1.0)AVGPSGGGLR	5	2	S1
Q499R6	278	0.0165847	Down	Zfyve19	1	VTLQDYHLPDS(1.0)DEDEDEETAIR	13	12	S11
A0A0G2K8V2	346	0.0176214	Down	Vcl	1	GQGAS(1.0)PVAMQK	4	4	S5
F1LUZ4	1133	0.0158533	Down	Sorcs1	1	VALTSPPS(1.0)PSTQPGDSSLR	4	5	S8
D3ZG21	1703	0.048574	Down	Tcf20	1	SLT(1.0)PPPSSTESK	4	4	T3
A0A0G2K4F6	703	0.0248488	Down	Srrm1	1	RHS(1.0)PS(1.0)PRPR	4	4	S5
A0A0G2K4F6	701	0.0248488	Down	Srrm1	1	RHS(1.0)PS(1.0)PRPR	4	4	S3
D3ZG21	592	0.0254191	Down	Tcf20	1	AGSS(1.0)PTQGAQNEAPR	6	8	S4
D3ZG21	998	0.0465309	Down	Tcf20	1	GNAS(1.0)PGAAAHDSISDYGPQDSR	7	7	S4
Q499R6	69	0.00149383	Down	Zfyve19	1	WS(1.0)PPQNYK	6	6	S2
D3ZG21	265	0.0228308	Down	Tcf20	1	VGQFGQHYQSSASSSSSSFPS(1.0)PQR	1	1	S21
D3ZG21	673	0.0131133	Down	Tcf20	1	SSQEDDPAASQRPPS(1.0)NSGVK	4	4	S15
D3ZXJ5	474	0.0339358	Down	Efl1	1	LAAAQGQAPQGPTQDGGALETS(1.0)PQEDEPR	3	4	S22
A0A0H2UHB0	170	0.00355236	Down	Tom1l1	1	QEAGQIS(1.0)PSRPTSVPTAPALSSIIAPK	10	10	S7
